# Supplementary material for: The value of vector ECG in predicting residual pulmonary hypertension in CTEPH patients after pulmonary endarterectomy
Source: PLoS One. 2025 Feb 26;20(2):e0317826. doi: 10.1371/journal.pone.0317826 (PMC11864536; doi:10.1371/journal.pone.0317826)
Supplement: S1 File — (CSV) [file pone.0317826.s009.csv]

MRI data	datediff_Date_last_MRI_pre_PEA_ecg1	datediff_Date_MRI_6mo_post_PEA_ecg2	MRI_calc	RVmass_last_MRI_pre_PEA	BSA_last_MRI_pre_PEA	indexed_RVmass_last_MRI_pre_PEA	RVmass_6mo_post_PEA	BSA_6mo_post_PEA	indexed_RVmass_6mo_post_PEA	RHC data	mPAP_last_RHC_pre_PEA	mPAP_6mo_post_PEA	delta_mPAP	PVR_6mo_post_PEA	residualPH_yesno	ECG data	datediff_Date_RHC_6mo_post_PEA_ecg2	VG_RVPO_ecg1	VG_RVPO_ecg2	delta_VG_RVPO
	-78	-420	>90 days	92,26	2,07	44,57	47,00	2,04	23,04		57	19	-38	117	no		-419	5,88	-19,06	-24,94
	-15	-414	>90 days	67,72	1,81	37,41	35,00	1,81	19,34		52	17	-35	110	no		-413	-12,50	-18,65	-6,15
	0	-392	>90 days	38,41	2,06	18,65	34,35	1,99	17,26		36	25	-11	166	yes		-391	-30,38	-11,43	18,95
	-64	-364	>90 days	73,46	2,16	34,01	41,00	2,16	18,98		26	18	-8	136	no		-363	-15,18	-10,09	5,08
	-235	-358	>90 days	39,72	2,09	19,00	38,06	2,14	17,79		31	17	-14	110	no		-369	-22,58	-21,20	1,37
	-21	-350	>90 days	132,00	NA	NA	81,00	2,07	39,13		50	27	-23	133	yes		-349	16,18	-25,19	-41,38
	-133	-337	>90 days	52,99	1,82	29,12	19,00	2,04	9,31		29	25	-4	192	yes		-364	-5,53	-5,25	0,28
	-7	-332	>90 days	65,37	1,68	38,91	28,00	1,68	16,67		36	18	-18	91	no		-331	-1,91	-11,32	-9,42
	NA	-123	no MRI	NA	NA	NA	NA	1,57	NA		53	23	-30	236	no		-132	35,42	-6,73	-42,15
	-43	-1	no MRI	NA	NA	NA	NA	1,80	NA		40	20	-20	234	no		0	-22,86	-9,04	13,83
	-14	-1	included	43,44	1,69	25,70	35,11	1,75	20,06		47	37	-10	418	yes		0	-0,58	-12,12	-11,53
	-13	-1	included	53,40	2,00	26,70	65,90	2,07	31,84		35	27	-8	269	yes		0	-52,42	-21,13	31,29
	-13	-1	included	86,94	2,57	33,83	79,71	2,62	30,42		48	27	-21	117	yes		0	-6,36	-30,53	-24,17
	-8	-1	included	95,44	2,14	44,60	104,00	2,10	49,52		42	21	-21	176	no		0	-40,92	-22,80	18,11
	-8	-1	included	133,13	1,82	73,15	53,00	1,84	28,80		50	17	-33	156	no		0	10,17	-7,00	-17,16
	NA	-1	no MRI	NA	NA	NA	NA	1,93	NA		28	22	-6	283	no		0	-50,95	-21,07	29,88
	NA	-1	no MRI	NA	NA	NA	NA	1,81	NA		18	21	3	169	no		0	-34,16	-18,63	15,53
	-258	0	>90 days	36,62	1,95	18,78	34,77	1,98	17,56		23	18	-5	204	no		1	-19,17	-17,99	1,18
	-258	0	bad quality	47,94	1,91	25,10	52,03	1,93	26,96		26	26	0	204	yes		2	-30,96	-12,44	18,52
	-232	0	>90 days	79,71	2,44	32,67	65,00	2,35	27,66		28	26	-2	116	yes		1	-4,78	5,61	10,39
	-209	0	>90 days	99,40	1,90	52,32	52,53	1,97	26,66		48	23	-25	133	no		1	6,91	-30,96	-37,87
	-209	0	>90 days	125,86	2,33	54,02	68,58	2,31	29,69		41	20	-21	150	no		1	18,92	4,22	-14,70
	-188	0	>90 days	72,92	1,67	43,66	76,32	1,64	46,54		45	41	-4	436	yes		1	-15,27	-8,17	7,10
	-162	0	>90 days	56,85	2,04	27,87	43,84	2,04	21,49		34	18	-16	53	no		1	-26,58	-14,79	11,79
	-154	0	>90 days	34,29	1,90	18,05	26,60	1,93	13,78		37	27	-10	203	yes		1	-11,39	-4,77	6,62
	-154	0	>90 days	69,75	1,98	35,23	46,78	1,98	23,63		39	27	-12	256	yes		1	-1,97	-6,34	-4,37
	-154	0	>90 days	107,43	1,96	54,81	48,91	1,96	24,95		48	17	-31	69	no		1	-1,51	-4,06	-2,55
	-147	0	>90 days	78,59	2,16	36,38	44,01	2,16	20,38		48	20	-28	78	no		1	8,72	10,48	1,76
	-139	0	>90 days	36,88	1,99	18,53	35,80	1,99	17,99		31	25	-6	208	yes		1	-17,98	-20,94	-2,96
	-92	0	>90 days	37,49	1,76	21,30	27,33	1,79	15,27		32	16	-16	144	no		1	-0,96	-8,56	-7,61
	-92	0	>90 days	160,00	NA	NA	150,00	2,36	63,56		55	52	-3	509	yes		1	14,03	1,86	-12,17
	-85	0	included	117,66	2,23	52,76	55,00	2,26	24,34		43	NA	NA	NA	no		1	14,14	-31,60	-45,74
	-83	0	included	26,70	1,57	17,01	27,16	1,58	17,19		29	29	0	316	yes		1	-11,92	-14,29	-2,37
	-77	0	included	55,03	2,20	25,01	47,83	2,27	21,07		50	37	-13	234	yes		1	-12,48	-3,40	9,08
	-42	0	included	31,07	1,79	17,36	37,59	1,79	21,00		35	25	-10	260	yes		0	-20,54	-11,13	9,41
	-36	0	included	105,29	1,63	64,60	38,00	1,67	22,75		NA	12	NA	97	no		1	9,50	-15,94	-25,44
	-35	0	included	76,03	1,85	41,10	29,56	1,83	16,15		33	15	-18	154	no		1	12,75	-14,81	-27,56
	-22	0	included	85,81	2,03	42,27	50,00	2,01	24,88		44	23	-21	228	no		3	-30,38	-23,82	6,56
	-22	0	included	86,71	1,99	43,57	42,86	2,02	21,22		35	12	-23	70	no		1	12,68	-21,75	-34,43
	-7	0	included	67,78	2,04	33,23	51,07	1,86	27,46		48	29	-19	227	yes		1	7,84	-5,73	-13,58
	-6	0	included	56,58	1,86	30,42	39,26	1,88	20,88		50	24	-26	194	no		1	3,14	-7,45	-10,59
	0	0	bad quality	35,12	NA	NA	36,74	1,60	22,96		38	18	-20	107	no		0	0,06	-13,68	-13,74
	0	0	included	65,76	1,89	34,79	34,00	1,92	17,71		49	23	-26	109	no		0	10,91	-11,37	-22,28
	NA	0	no MRI	NA	NA	NA	NA	1,71	NA		53	18	-35	81	no		1	8,61	0,24	-8,37
	NA	0	no MRI	NA	NA	NA	NA	2,09	NA		39	29	-10	222	yes		1	-25,54	-29,05	-3,51
	NA	0	no MRI	NA	NA	NA	NA	1,77	NA		27	24	-3	196	no		1	-15,34	0,60	15,94
	NA	0	no MRI	NA	NA	NA	NA	1,79	NA		61	22	-39	147	no		1	17,41	-15,55	-32,96
	-5	1	included	80,89	1,57	51,52	67,84	1,70	39,91		43	27	-16	376	yes		1	21,95	42,97	21,02
	0	1	included	90,85	1,97	46,12	45,27	2,20	20,58		54	13	-41	136	no		1	16,85	2,62	-14,23
	0	1	included	91,33	1,97	46,36	50,30	1,99	25,28		43	24	-19	233	no		1	3,36	-2,27	-5,63
	1	1	included	108,31	2,23	48,57	48,69	2,45	19,87		41	22	-19	86	no		1	1,09	-16,58	-17,68
	NA	1	no MRI	NA	NA	NA	NA	2,05	NA		53	25	-28	140	yes		1	-2,91	-17,51	-14,59
	NA	1	no MRI	NA	NA	NA	NA	2,19	NA		47	20	-27	100	no		1	1,70	-10,17	-11,87
	NA	1	no MRI	NA	NA	NA	NA	1,88	NA		58	49	-9	589	yes		1	-1,60	0,35	1,95
	-282	9	bad quality	51,66	NA	NA	42,76	1,88	22,74		44	31	-13	241	yes		1	-38,00	-44,93	-6,93
	NA	29	no MRI	NA	NA	NA	NA	1,96	NA		45	50	5	1215	yes		1	1,43	3,82	2,40
	21	526	>90 days	48,92	1,37	35,71	32,15	1,41	22,80		58	27	-31	243	yes		1	-5,83	-8,98	-3,15
	-133	NA	no MRI	145,25	2,16	67,25	NA	2,21	NA		50	27	-23	200	yes		1	10,57	-37,57	-48,15
	-7	NA	no MRI	92,38	2,35	39,31	NA	NA	NA		56	20	-36	71	no		1	-4,76	-18,89	-14,14
	NA	NA	no MRI	NA	NA	NA	NA	2,50	NA		43	22	-21	216	no		1	-14,16	1,17	15,33
	NA	NA	no MRI	NA	NA	NA	NA	1,96	NA		45	29	-16	421	yes		-154	21,90	14,91	-6,99
	NA	NA	no MRI	NA	NA	NA	NA	NA	NA		62	31	-31	NA	yes		0	-18,04	-32,87	-14,83
	NA	NA	no MRI	NA	NA	NA	NA	NA	NA		30	22	-8	133	no		1	-19,39	-18,10	1,29
	NA	NA	no MRI	NA	NA	NA	NA	NA	NA		44	30	-14	262	yes		1	5,80	13,51	7,71
	NA	NA	no MRI	NA	NA	NA	NA	NA	NA		59	17	-42	144	no		0	7,78	-10,53	-18,31
	NA	NA	no MRI	NA	NA	NA	NA	NA	NA		39	14	-25	169	no		0	2,67	-4,31	-6,98
